# Supplementary material for: Treatments with Diquat Reveal the Relationship between Protein Phosphatases (PP2A) and Oxidative Stress during Mitosis in Arabidopsis thaliana Root Meristems
Source: Plants (Basel). 2024 Jul 10;13(14):1896. doi: 10.3390/plants13141896 (PMC11279869; doi:10.3390/plants13141896)
Supplement: Supplementary file 1 [file plants-13-01896-s001.zip]

Archive with 1 entries (1 files):
- plants-3055366-supplementary.pdf
